# Supplementary material for: Recovering wasted nutrients from shrimp farming through the combined culture of polychaetes and halophytes
Source: Sci Rep. 2021 Mar 23;11:6587. doi: 10.1038/s41598-021-85922-y (PMC7988113; doi:10.1038/s41598-021-85922-y)
Supplement: Supplementary file 2 — Supplementary Information 2. [file 41598_2021_85922_MOESM2_ESM.xlsx]

## Sheet: Abiotic
Parameters monitored in inflowing water during the study
Day	Replicate	pH	O2 (mg L-1)	Temp. (ºC)	Salinity (ca g salt L-1)
6	1	8.174	7.1	21.6	17.1
6	2	8.174	7.1	21.5	17.1
6	3	8.177	7.1	21.5	17.1
6	4	8.183	7.1	21.6	17.1
6	5	8.186	7.1	21.6	17.1
12	1	8.407	7.9	23.6	18
12	2	8.41	8	23.6	18
12	3	8.41	7.9	23.6	18
12	4	8.412	8	23.6	18
12	5	8.408	8	23.7	18
18	1	8.271	8	21.8	18.8
18	2	8.275	7.9	21.9	18.8
18	3	8.281	7.9	22	18.9
18	4	8.279	7.9	22	18.9
18	5	8.273	7.9	22.1	18.9
24	1	8.271	8	21.8	18.8
24	2	8.275	7.9	21.9	18.8
24	3	8.281	7.9	22	18.9
24	4	8.279	7.9	22	18.9
24	5	8.273	7.9	22.1	18.9
30	1	8.264	7.2	28.1	19.8
30	2	8.255	7.2	28	19.8
30	3	8.266	7.1	28.1	19.8
30	4	8.271	7.1	28.1	19.8
30	5	8.266	7	28.1	19.8
36	1	8.295	7	24.5	19.8
36	2	8.296	7.1	24.4	19.8
36	3	8.277	6.9	24.4	19.8
36	4	8.274	6.9	24.5	19.8
36	5	8.286	6.8	24.5	19.8
42	1	8.167	8.4	22.8	19.8
42	2	8.168	8.4	22.8	19.9
42	3	8.168	8.3	22.8	19.9
42	4	8.169	8.3	22.8	19.9
42	5	8.172	8.2	22.9	19.9
48	1	8.347	8.4	25.4	19
48	2	8.346	8.4	25.3	19
48	3	8.346	8.3	25.4	19
48	4	8.347	8.3	25.4	19
48	5	8.35	8.2	25.5	19
54	1	8.374	7.72	24.6	18.9
54	2	8.375	7.68	24.3	18.8
54	3	8.271	7.69	24.5	18.9
54	4	8.376	7.7	24.4	18.9
54	5	8.334	7.64	24.5	18.9
60	1	8.275	7.8	23.8	18.9
60	2	8.274	7.7	23.6	18.9
60	3	8.312	7.7	23.8	18.8
60	4	8.289	7.7	23.7	18.9
60	5	8.305	7.6	23.8	18.8
66	1	8.365	8.3	22.3	20.7
66	2	8.366	8.3	22.3	20.7
66	3	8.366	8.3	22.5	20.7
66	4	8.368	8.2	22.5	20.7
66	5	8.366	8.2	22.6	20.7
72	1	8.261	7.7	23.8	19.1
72	2	8.275	7.64	23.7	19.1
72	3	8.244	7.62	23.8	19.1
72	4	8.236	7.54	23.7	19.1
72	5	8.254	7.66	23.7	19.1
78	1	8.319	8.8	18.6	20
78	2	8.305	8.8	18.7	20
78	3	8.312	8.7	18.8	20
78	4	8.319	8.7	18.7	20
78	5	8.306	8.6	18.7	20
84	1	8.256	8.2	22	19.6
84	2	8.244	8.1	22.1	19.6
84	3	8.302	8.1	22.1	19.7
84	4	8.301	8	22.2	19.7
84	5	8.304	8	22.2	19.6
90	1	8.163	8.9	20.1	18.1
90	2	8.158	8.8	20.1	18.1
90	3	8.156	8.9	20.1	18.1
90	4	8.162	8.8	20.2	18.1
90	5	8.144	8.7	20.2	18.1
96	1	8.221	9.5	16.9	12.3
96	2	8.222	9.4	16.8	12.3
96	3	8.22	9	16.8	12.3
96	4	8.221	9.1	16.9	12.3
96	5	8.223	9.1	16.8	12.3
102	1	8.292	8.7	18.2	15.2
102	2	8.29	8.7	18.2	15.2
102	3	8.185	8.6	18.3	15.2
102	4	8.186	8.7	18.3	15.2
102	5	8.183	8.7	18.2	15.2
108	1	8.201	9	16.4	14.8
108	2	8.189	8.8	16.2	14.8
108	3	8.176	8.7	16.2	14.8
108	4	8.176	8.7	16.2	14.8
108	5	8.184	8.7	16.2	14.8
114	1	8.359	8.6	17.8	16.4
114	2	8.356	8.5	17.8	16.4
114	3	8.345	8.6	17.7	16.4
114	4	8.346	8.6	17.8	16.4
114	5	8.345	8.6	17.8	16.4
120	1	8.172	8.4	18.2	17.6
120	2	8.167	8.4	18.3	17.6
120	3	8.162	8.3	18.3	17.6
120	4	8.161	8.4	18.3	17.6
120	5	8.156	8.4	18.2	17.6
0-60 days		pH	O2	Temp.	Salinity
	Average	8.28428	7.6986	23.806	18.904
	Standard deviation	0.0718096	0.478612	1.8786	0.824116
	Maximo	8.412	8.4	28.1	19.9
	Minimo	8.167	6.8	21.5	17.1
61-120 days		pH	O2	Temp.	Salinity
	Average	8.2518	8.5152	19.45	17.384
	Standard deviation	0.0741722	0.436116	2.43991	2.56939
	Maximo	8.368	9.5	23.8	20.7
	Minimo	8.144	7.54	16.2	12.3

## Sheet: Inflowing water
Composition of inflowing water during the study
Days	TN	DIN	TP	DIP	SMP (mg/L)	OM (mg/L)
15	6.19	4.1	1.12	0.87	12.3	10.2
15	6.16	4.44	1.07	0.81	11.3	8.8
15	6.22	4.28	0.97	0.82	10.7	8.1
15	5.97	4.2	0.95	0.77	8.2	6.6
15	8.64	4.24	0.91	0.76	9.2	7.1
30	8.42	3.46	2.42	2.06	21.31	14.58
30	8.83	5.8	2.45	1.33	24.2	17.8
30	7.41	5.86	2.01	2.19	21.2	15.2
30	9.09	6.25	2.26	2.2	17.8	14.4
30	14.34	6.23	3	1.98	15.8	13.6
45	12.51	12.05	2.56	1.88	19	14.2
45	12.72	11.7	2.53	1.96	14.2	12
45	12.18	11.97	2.52	1.94	14.8	11
45	10.75	12.38	2.55	1.9	11.6	8.6
45	14.43	11.3	2.6	1.98	12.6	11
60	15.75	11.34	1.96	2.01	16.37	11.62
60	13.75	9.89	3.37	3.02	16	12
60	17	12.24	3.22	3.05	15.2	12
60	16.76	12.06	3.17	3.09	16.6	11.8
60	15.48	11.14	3.23	3.12	15.8	9.19
90	14.33	10.46	3.8	1.98	17.04	12.72
90	14.96	10.91	4	1.84	16.54	12.6
90	14.71	10.74	3.92	2.29	15.98	11.7
90	14.22	10.38	3.95	2.22	15.28	10.48
90	15.12	11.03	3.32	2.12	12.68	10.61
120	14.13	10.74	2.33	1.98	16.2	13
120	13.23	10.06	2.78	1.96	17	12.4
120	14.59	11.09	2.57	2.27	18	12.2
120	13.75	10.46	2.62	1.9	22.2	11
120	14.96	11.37	2.15	1.89	10	12.15
Average values
Day	TN	DIN	TP	DIP	SMP (mg/L)	OM (mg/L)
15	6.636	4.252	1.004	0.806	10.34	8.16
30	9.618	5.52	2.428	1.952	20.062	15.116
45	12.518	11.88	2.552	1.932	14.44	11.36
60	15.748	11.334	2.99	2.858	15.994	11.322
90	14.668	10.704	3.798	2.09	15.504	11.622
120	14.132	10.744	2.49	2	16.68	12.15
Standard deviation
Day	TN	DIN	TP	DIP	SMP (mg/L)	OM (mg/L)
15	1.12451	0.124579	0.0876356	0.0439318	1.64104	1.42583
30	2.71604	1.16989	0.364239	0.35968	3.2885	1.60539
45	1.31688	0.404907	0.0311448	0.0414729	2.84746	2.02188
60	1.28991	0.931493	0.58056	0.475573	0.542384	1.2023
90	0.38932	0.28041	0.277164	0.181934	1.70912	1.06025
120	0.68097	0.514811	0.249299	0.155724	4.39227	0.726292

## Sheet: Outflowing water
IMTA Design	Replicate	Day	DIN (mg L-1)	DIP (mg L-1)		IMTA Design	Replicate	Day	POM (mg L-1)
1T Amar+Sram	1	60	5.30263	1.35916		1T Amar+Sram	1	120	2.5
1T Amar+Sram	2	60	5.52462	1.38707		1T Amar+Sram	2	120	2.1
1T Amar+Sram	3	60	5.57661	1.34085		1T Amar+Sram	3	120	1.7
1T Amar+Sram	4	60	5.68919	1.38468		1T Amar+Sram	4	120	1.8
1T Amar+Sram	5	60	5.50739	1.36656		1T Amar+Sram	5	120	1.6
2T Amar+Sram	1	60	6.15475	1.32159		2T Amar+Sram	1	120	1.6
2T Amar+Sram	2	60	5.0668	0.879097		2T Amar+Sram	2	120	1.8
2T Amar+Sram	3	60	6.04979	1.37551		2T Amar+Sram	3	120	1.6
2T Amar+Sram	4	60	5.77	1.32125		2T Amar+Sram	4	120	1.7
2T Amar+Sram	5	60	5.88375	1.35764		2T Amar+Sram	5	120	1.6
1T Hdiv+Sram	1	60	5.87847	1.26707		1T Hdiv+Sram	1	120	1.3
1T Hdiv+Sram	2	60	5.97108	1.03604		1T Hdiv+Sram	2	120	1.9
1T Hdiv+Sram	3	60	5.88892	1.37787		1T Hdiv+Sram	3	120	1.8
1T Hdiv+Sram	4	60	5.98218	1.35439		1T Hdiv+Sram	4	120	1.4
1T Hdiv+Sram	5	60	6.12872	1.40853		1T Hdiv+Sram	5	120	1.8
2T Hdiv+Sram	1	60	5.694	1.39156		2T Hdiv+Sram	1	120	2.1
2T Hdiv+Sram	2	60	2.53576	1.29597		2T Hdiv+Sram	2	120	1.9
2T Hdiv+Sram	3	60	2.25246	1.36622		2T Hdiv+Sram	3	120	2
2T Hdiv+Sram	4	60	2.62665	1.34928		2T Hdiv+Sram	4	120	1.8
2T Hdiv+Sram	5	60	5.95992	1.35972		2T Hdiv+Sram	5	120	0.4
Average values
	DIN (mg L-1)	DIP (mg L-1)	POM (mg L-1)
1T Amar+Sram	5.52009	1.36767	1.94
2T Amar+Sram	5.78502	1.25102	1.66
1T Hdiv+Sram	5.96987	1.28878	1.64
2T Hdiv+Sram	3.81376	1.35255	1.64
Standard deviation
	DIN (mg L-1)	DIP (mg L-1)	POM (mg L-1)
1T Amar+Sram	0.140765	0.0190945	0.364692
2T Amar+Sram	0.427967	0.209228	0.0894427
1THdiv+Sram	0.100363	0.150773	0.270185
2T Hdiv+Sram	1.84537	0.0352546	0.70214

## Sheet: Substratum OM
	0-20 mm depth	20-100 mm depth
1T Amar+Sram	0.308138	0.261779
1T Amar+Sram	0.354911	0.294005
1T Amar+Sram	0.348152	0.259428
1T Amar+Sram	0.272415	0.272628
1T Amar+Sram	0.297508	0.287341
2T Amar+Sram	0.280837	0.286315
2T Amar+Sram	0.280917	0.282803
2T Amar+Sram	0.360568	0.256704
2T Amar+Sram	0.427081	0.263732
2T Amar+Sram	0.356813	0.330362
1T Hdiv+Sram	0.335797	0.244609
1T Hdiv+Sram	0.266935	0.381626
1T Hdiv+Sram	0.274547	0.270861
1T Hdiv+Sram	0.317792	0.241542
1T Hdiv+Sram	0.29388	0.26415
2T Hdiv+Sram	0.320679	0.240323
2T Hdiv+Sram	0.276309	0.283289
2T Hdiv+Sram	0.275514	0.237691
2T Hdiv+Sram	0.258376	0.302821
2T Hdiv+Sram	0.143132	0.449983
Average values
	0-20 mm depth	20-100 mm depth
1T Amar+Sram	0.316225	0.275036
2T Amar+Sram	0.341243	0.283983
1THdiv+Sram	0.29779	0.280558
2T Hdiv+Sram	0.254802	0.302821
Standard deviation
	0-20 mm depth	20-100 mm depth
1T Amar+Sram	0.0348247	0.0153006
2T Amar+Sram	0.0617903	0.0287754
1THdiv+Sram	0.0289491	0.0578629
2T Hdiv+Sram	0.0665474	0.0868709

## Sheet: Pigments
Source	Replicate	9’-cis-Neoxanthin	Violaxanthin	Anteraxanthin	Lutein	Zeaxanthin	Chlorophyll b	Chlorophyll a	β, β - Carotene	Chlorophyll b/Chlorophyll a	Carotenoids/Chlorophyll	Zeaxantin/carotenoids
1T	1	2.44	4.94	8.41	22.81	51.9733	21.0331	148.543	8.51441	0.141596	0.584318	1.10315
1T	2	3.39	9.87	13.76	39.58	80.7753	27.9512	188.536	9.87917	0.148254	0.726416	1.0561
1T	3	4.44	18.15	15.02	41.49	42.708	42.8383	205.164	12.0948	0.2088	0.53994	0.468297
1T	4	1.35	3.62	6.5	23.25	48.7504	13.1903	119.758	8.72953	0.110141	0.693434	1.12224
1T	5	2.43	0.39	12.33	27.84	59.1857	22.6916	167.343	9.94076	0.135599	0.589993	1.11811
2T	1	2.75	6.33	10.94	33.85	66.0479	22.7864	175.186	13.6461	0.13007	0.674634	0.978331
2T	2	1.47	4.79	9.58	23.85	60.6336	11.5695	120.502	8.23349	0.0960105	1.36903	0.504536
2T	3	2.36	3.95	10.92	31.05	67.483	17.6547	127.407	7.71368	0.138569	0.851166	1.2053
2T	4	2.71	4.03	6.21	31.82	54.4056	19.9883	116.786	8.70007	0.171153	0.788623	1.01774
2T	5	1.99	5.86	10.27	24.89	49.0988	8.72349	79.303	6.71906	0.110002	1.12271	0.987325
Initial	1	62.97	181.27	12.7	324.19	14.0178	643.347	1885.01	104.799	0.341296	0.276842	0.0204361
Initial	2	75.62	204.33	15.97	358.98	20.7376	677.765	2019.7	117.114	0.335577	0.293889	0.0268616
Initial	3	55.98	137.26	11.57	282.96	15.6958	523.806	1525.62	85.8907	0.34334	0.287571	0.0273609
Initial	4	86.24	219.02	18.33	403.07	24.3308	730.045	2122.27	118.085	0.343993	0.304688	0.0288029
Initial	5	87.57	171.39	12.03	399.28	19.0387	732.283	2008.11	108.275	0.364662	0.291048	0.0244541
Wild	1	52.47	143.52	10.63	217.2	9.0707	444.754	1428.83	74.118	0.311272	0.270607	0.0182167
Wild	2	61.02	195.03	16.75	277.39	13.5326	512.243	1706.74	89.1868	0.300129	0.294236	0.0211655
Wild	3	69.44	220.36	20.32	306.48	15.2249	605.935	2046.33	122.63	0.296108	0.284458	0.0205956
Wild	4	61.07	194.27	15.1	272.53	11.7745	551.408	1845.14	108.681	0.298844	0.276823	0.018069
Wild	5	49.9	165.57	15.15	224.62	13.1981	426.898	1451.66	80.8958	0.294075	0.292423	0.0246171
	Average values
		9’-cis-Neoxanthin	Violaxanthin	Anteraxanthin	Lutein	Zeaxanthin	Chlorophyll b	Chlorophyll a	β, β - Carotene	Chlorophyll b/Chlorophyll a	Carotenoids/Chlorophyll	Zeaxantin/carotenoids
	1T	2.81	7.394	11.204	30.994	56.6785	25.5409	165.869	9.83173	0.148878	0.62682	0.973582
	2T	2.256	4.992	9.584	29.092	59.5338	16.1445	123.837	9.00249	0.129161	0.961232	0.938645
	Initial	73.676	182.654	14.12	353.696	18.7641	661.449	1912.14	106.833	0.345774	0.290807	0.0255831
	Wild	58.78	183.75	15.59	259.644	12.5602	508.247	1695.74	95.1024	0.300086	0.283709	0.0205328
	Standard deviation
		9’-cis-Neoxanthin	Violaxanthin	Anteraxanthin	Lutein	Zeaxanthin	Chlorophyll b	Chlorophyll a	β, β - Carotene	Chlorophyll b/Chlorophyll a	Carotenoids/Chlorophyll	Zeaxantin/carotenoids
	1T	1.16256	6.91273	3.61583	8.95517	14.7234	11.0225	33.4906	1.42176	0.0364724	0.0791635	0.283681
	2T	0.536078	1.07188	1.96711	4.44549	7.77847	5.85603	34.2547	2.69821	0.0288042	0.281257	0.259689
	Initial	13.9861	31.5505	2.91692	51.0338	4.08959	85.5311	231.876	13.0105	0.0110667	0.0100963	0.003276
	Wild	7.78729	29.695	3.4912	37.7583	2.30472	74.2813	262.758	20.1205	0.00668225	0.0100796	0.00267023

## Sheet: Polychaetes Biomass
IMTA Design	Replicate	Day	Density (ind. m-2)	Biomass FW (g m-2)	Biomass DW (g m-2)
1T Amar+Sram	1	120	0	0	0
1T Amar+Sram	2	120	6.66667	6.65	0.641667
1T Amar+Sram	3	120	3.33333	2.08333	0.213333
1T Amar+Sram	4	120	3.33333	3.06333	0.276667
1T Amar+Sram	5	120	3.33333	0.366667	0.0326667
2T Amar+Sram	1	120	3.33333	2.21	0.213333
2T Amar+Sram	2	120	10	11.2767	1.13333
2T Amar+Sram	3	120	6.66667	6.26667	0.606667
2T Amar+Sram	4	120	3.33333	1.51333	0.153333
2T Amar+Sram	5	120	3.33333	6.37667	0.6
1T Hdiv+Sram	1	120	3903.33	99.7267	13.6
1T Hdiv+Sram	2	120	6170	80.5567	10.9667
1T Hdiv+Sram	3	120	3403.33	82.05	11.2
1T Hdiv+Sram	4	120	2073.33	87.2033	11.8
1T Hdiv+Sram	5	120	4413.33	142.213	19.8667
2T Hdiv+Sram	1	120	4870	66.8667	9.4
2T Hdiv+Sram	2	120	4450	83.95	11.6
2T Hdiv+Sram	3	120	4796.67	93.8767	13
2T Hdiv+Sram	4	120	3516.67	70.57	9.66667
2T Hdiv+Sram	5	120	4493.33	72.33	10.2
Average values
			Density (ind. m-2)	Biomass FW (g m-2)	Biomass DW (g m-2)
1T Amar+Sram			3.33333	2.43267	0.232867
2T Amar+Sram			5.33333	5.52867	0.541333
1THdiv+Sram			3992.67	98.35	13.4867
2T Hdiv+Sram			4425.33	77.5187	10.7733
Standard deviation
			Density (ind. m-2)	Biomass FW (g m-2)	Biomass DW (g m-2)
1T Amar+Sram			2.35702	2.66889	0.25677
2T Amar+Sram			2.98142	3.91917	0.392525
1THdiv+Sram			1496.4	25.6536	3.71286
2T Hdiv+Sram			540.029	11.1537	1.50673

## Sheet: Salicornia biomass
IMTA Design	Replicate	Day	Density (plants m-2)	Biomass FW (g m-2)	Biomass DW (g m-2)	Aboveground biomass FW (g m-2)	Aboveground biomass DW (g m-2)	Belowground biomass FW (g m-2)	Belowground biomass DW (g m-2)
1T Amar+Sram	1	60	46.6667	217.467	17.0333	161.033	12.5333	56.4	4.5
1T Amar+Sram	2	60	56.6667	303.733	26.8333	250.567	19.5333	91.3	7.3
1T Amar+Sram	3	60	40	92.8	7.26667	68.2	5.3	24.4	1.96667
1T Amar+Sram	4	60	50	142.5	11.1333	105.767	8.23333	36.6	2.9
1T Amar+Sram	5	60	53.3333	214.4	16.8	157.2	12.2333	57.3667	4.56667
2T Amar+Sram	1	60	23.3333	51.3333	4.06667	37.7333	2.96667	13.5	1.1
2T Amar+Sram	2	60	43.3333	134.767	10.5	101.4	7.83333	33.9333	2.66667
2T Amar+Sram	3	60	43.3333	95.3333	7.46667	71.2667	5.53333	24.2	1.93333
2T Amar+Sram	4	60	30	51.9	4.1	39.2333	3.06667	12.7667	1.03333
2T Amar+Sram	5	60	43.3333	91	7.16667	66.7	5.2	24.4	1.96667
1T Hdiv+Sram	1	60	63.3333	311.6	24.4	231.367	18	80.0333	6.4
1T Hdiv+Sram	2	60	40	160.4	12.5667	121.6	9.46667	38.8	3.1
1T Hdiv+Sram	3	60	53.3333	222.933	17.4667	171.5	13.3333	51.6667	4.13333
1T Hdiv+Sram	4	60	53.3333	220.267	17.2333	167.667	13.0333	52.7	4.2
1T Hdiv+Sram	5	60	60	213	16.7333	163.567	12.7667	49.7333	3.96667
2T Hdiv+Sram	1	60	36.6667	112.333	8.83333	84.7	6.6	27.7333	2.23333
2T Hdiv+Sram	2	60	46.6667	153.067	11.9667	115	8.93333	37.8333	3.03333
2T Hdiv+Sram	3	60	30	69.9	5.5	53.9	4.2	16.0333	1.3
2T Hdiv+Sram	4	60	60	109.8	8.6	82.7	6.43333	26.9333	2.16667
2T Hdiv+Sram	5	60	60	125.4	9.83333	95	7.4	30.2	2.43333
Average values
			Density (plants m-2)	Biomass FW (g m-2)	Biomass DW (g m-2)	Aboveground biomass FW (g m-2)	Aboveground biomass DW (g m-2)	Belowground biomass FW (g m-2)	Belowground biomass DW (g m-2)
1T Amar+Sram			49.3333	194.18	15.8133	148.553	11.5667	53.2133	4.24667
2T Amar+Sram			36.6667	84.8667	6.66	63.2667	4.92	21.76	1.74
1THdiv+Sram			54	225.64	17.68	171.14	13.32	54.5867	4.36
2T Hdiv+Sram			46.6667	114.1	8.94667	86.26	6.71333	27.7467	2.23333
Standard deviation
			Density (plants m-2)	Biomass FW (g m-2)	Biomass DW (g m-2)	Aboveground biomass FW (g m-2)	Aboveground biomass DW (g m-2)	Belowground biomass FW (g m-2)	Belowground biomass DW (g m-2)
1T Amar+Sram			6.41179	80.4701	7.39679	68.7833	5.36724	25.4176	2.03109
2T Amar+Sram			9.42809	34.8155	2.68942	26.2654	2.01199	8.80654	0.681257
1THdiv+Sram			8.94427	54.409	4.25575	39.2142	3.04709	15.2676	1.22279
2T Hdiv+Sram			13.5401	30.0888	2.34089	22.1622	1.71814	7.83619	0.62361

## Sheet: Salicornia Average weight
Salicornia ramosissima Average weight (g)
IMTA design	Replicate	Day 1	Day 60
1T Amar+Sram	1	0.58	5.1
1T Amar+Sram	2	0.53	6.6
1T Amar+Sram	3	0.6	2.6
1T Amar+Sram	4	0.52	3.23
1T Amar+Sram	5	0.63	4.82
2T Amar+Sram	1	0.51	2.2
2T Amar+Sram	2	0.5	3.11
2T Amar+Sram	3	0.56	2.07
2T Amar+Sram	4	0.5	1.73
2T Amar+Sram	5	0.57	1.51
1T Hdiv+Sram	1	0.54	5.57
1T Hdiv+Sram	2	0.61	4.03
1T Hdiv+Sram	3	0.64	4.83
1T Hdiv+Sram	4	0.63	4.26
1T Hdiv+Sram	5	0.48	4.43
2T Hdiv+Sram	1	0.49	3.08
2T Hdiv+Sram	2	0.48	3.09
2T Hdiv+Sram	3	0.62	2.19
2T Hdiv+Sram	4	0.55	1.86
2T Hdiv+Sram	5	0.46	2.18
Average values
	Day 1	Day 60
1T Amar+Sram	0.572	4.47
2T Amar+Sram	0.528	2.124
1THdiv+Sram	0.58	4.624
2T Hdiv+Sram	0.52	2.48
Syandard deviation
	Day 1	Day 60
1T Amar+Sram	0.0465833	1.5883
2T Amar+Sram	0.0342053	0.615045
1THdiv+Sram	0.0681909	0.604219
2T Hdiv+Sram	0.065192	0.568023
